# Supplementary material for: Impact of Molecule Concentration, Diffusion Rates and Surface Passivation on Single-Molecule Fluorescence Studies in Solution
Source: Biomolecules. 2022 Mar 18;12(3):468. doi: 10.3390/biom12030468 (PMC8946791; doi:10.3390/biom12030468)
Supplement: Supplementary file 1 [file biomolecules-12-00468-s001.zip]

Archive with 1 entries (1 files):
- biomolecules-1609749-supplementary.pdf
